# Supplementary material for: Detecting Nanotopography Induced Changes in Cell Migration Directions Using Oxygen Sensors
Source: Biosensors (Basel). 2024 Aug 12;14(8):389. doi: 10.3390/bios14080389 (PMC11352363; doi:10.3390/bios14080389)
Supplement: Supplementary file 1 [file biosensors-14-00389-s001.zip]

Archive with 2 entries (2 files):
- Nanotopography-Supplementary Materials-7.2.24.pdf
- Supplementary Video S1.mp4
